# Supplementary material for: Negative Samples for Improving Object Detection—A Case Study in AI-Assisted Colonoscopy for Polyp Detection
Source: Diagnostics (Basel). 2023 Mar 3;13(5):966. doi: 10.3390/diagnostics13050966 (PMC10001273; doi:10.3390/diagnostics13050966)
Supplement: Supplementary file 1 [file diagnostics-13-00966-s001.zip]

Archive with 4 entries (4 files):
- S1_Video_polyp.mp4
- S2_Video_Not_Polyp.mp4
- S3_Exploration_1.mp4
- S4_Exploration_2.mp4
